# Supplementary material for: Computational Metabolomics Tools Reveal Metabolic Reconfigurations Underlying the Effects of Biostimulant Seaweed Extracts on Maize Plants under Drought Stress Conditions
Source: Metabolites. 2022 May 27;12(6):487. doi: 10.3390/metabo12060487 (PMC9231236; doi:10.3390/metabo12060487)
Supplement: Supplementary file 1 [file metabolites-12-00487-s001.zip]

Archive with 1 entries (1 files):
- metabolites-1666854-supplementary.pdf
